# Supplementary material for: The development and deployment of Common Data Elements for tissue banks for translational research in cancer – An emerging standard based approach for the Mesothelioma Virtual Tissue Bank
Source: BMC Cancer. 2008 Apr 8;8:91. doi: 10.1186/1471-2407-8-91 (PMC2329649; doi:10.1186/1471-2407-8-91)
Supplement: Additional file 6 — Paraffin Tissue MicroArray template for the Mesothelioma Virtual Bank project. [file 1471-2407-8-91-S6.xls]

## Sheet: Sheet1
				1	2	3	4	5	6	7	8	9	10	11	12	13	14	15	16
A		ORIENTATION CORES		MVB 33 2E	MVB 37 3AFS	MVB38 4D	MVB 38 10A	MVB 39 5G		MVB 366 1B	MVB 32 1A	MVB 366 2A		MVB 33 2E	MVB 37 3AFS	MVB38 4D	MVB 38 10A	MVB 39 5G	MVB 57 1B
B				MVB 40 11A	MVB 41 1M	MVB 44 1D	MVB 45 1C	MVB 51 C		MVB 49 3B	MVB 236 1	MVB 62 3A		MVB 40 1B	MVB 41 1M	MVB 44 1D	MVB 45 1C	MVB 51 B	MVB 48 2A
C				MVB 54 1H	MVB 55 2C	MVB 59 2B	MVB 361 1C	MVB 67 D		MVB 65 2B	MVB 70 2A	MVB 79 H		MVB 54 1H	MVB 55 2C	MVB 59 2B	MVB 361 1C	MVB 67 D	MVB 53 2L
D				MVB 73 A	MVB 75 3C	MVB 76 1C	MVB 226 5B	MVB 230 A		MVB 232 3	MVB 234 1FS	MVB 231 2B		MVB 73 A	MVB 75 3C	MVB 76 1C	MVB 226 5B	MVB 230 A	MVB 56 2C
E				MVB 231 2A	MVB 233 B	MVB 359 1A	MVB 360 5H	MVB 61 3I		MVB 368 #1	MVB 41 2C	MVB 368 #2		MVB 231 2A	MVB 233 B	MVB 359 1C	MVB 360 5H	MVB 61 3I	MVB 60 1B
F
G		ORIENTATION CORES		MVB 33 2E	MVB 37 3AFS	MVB38 4D	MVB 38 10A	MVB 39 5G		MVB 366 1B	MVB 32 1A	MVB 366 2A		MVB 33 2E	MVB 37 3AFS	MVB38 4D	MVB 38 10A	MVB 39 5G
H				MVB 40 11A	MVB 41 1M	MVB 44 1D	MVB 45 1C	MVB 51 B		MVB 49 3B	MVB 236 1	MVB 62 3A		MVB 40 1B	MVB 41 1M	MVB 44 1D	MVB 45 1C	MVB 51 B
I				MVB 54 1H	MVB 55 2C	MVB 59 2B	MVB 361 1C	MVB 67 D		MVB 65 2B	MVB 70 2A	MVB 79 H		MVB 54 1H	MVB 55 2C	MVB 59 2B	MVB 361 1C	MVB 67 D
J				MVB 73 A	MVB 75 3C	MVB 76 1C	MVB 226 5B	MVB 230 A		MVB 232 3	MVB 234 1FS	MVB 236 1		MVB 73 A	MVB 75 3C	MVB 76 1C	MVB 226 5B	MVB 230 A
K				MVB 231 2A	MVB 233 B	MVB 359 1C	MVB 360 5H	MVB 61 3I		MVB 368 #1	MVB 41 2C	MVB 368 #2		MVB 231 2A	MVB 233 B	MVB 359 1A	MVB 360 5H	MVB 61 3I
																	MN 05/16/07
			Mesothelioma Specimens
			Orientation Cores (Liver)
	Core Size = 0.6mm
